# Supplementary material for: The hidden drivers: Unraveling the impact of density, moisture, and scale on Hermetia illucens rearing
Source: PLoS One. 2025 Jan 8;20(1):e0317049. doi: 10.1371/journal.pone.0317049 (PMC11709243; doi:10.1371/journal.pone.0317049)
Supplement: S1 Table — A comparison of three treatments with three replicates each. In the treatment column % indicates the percentage of substrate moisture and L indicates number of larvae used per treatment. Survival % = percentage of survived larvae or pupae, FM = fresh matter, DM = dry matter, FCR = feed conversion ratio. (XLSX) [file pone.0317049.s001.xlsx]

## Sheet: Sheet1
S1 Table	Optimization of substrate moisture
	A comparison of three treatments with three replicates each.
	In the treatment column % indicates the percentage of substrate moisture and L indicates number of larvae used per treatment.
	Survival % = percentage of survived larvae or pupae, FM = Fresh matter, DM = Dry matter, FCR = Feed conversion ratio
	Treatment	Replicates	Survival (%)	Average individual larval weight	Total harvested biomass	Total harvested biomass	FCR
				(mg FM)	(g FM)	(g DM)
	65% 250L	1	100	103.67	25.57	7.6	3.91
	65% 250L	2	100	107.67	27.38	8.13	3.65
	65% 250L	3	100	106.33	26.52	7.88	3.77
	70% 250L	1	100	154.67	39.33	13.65	2.54
	70% 250L	2	100	150	39.85	13.82	2.51
	70% 250L	3	93.64	171	38.61	13.4	2.59
	75% 250 L	1	95.68	234	54.76	18.97	1.83
	75% 250 L	2	88.93	243	52.81	18.29	1.89
	75% 250 L	3	94.94	223	51.71	17.92	1.93
