# Supplementary material for: The hidden drivers: Unraveling the impact of density, moisture, and scale on Hermetia illucens rearing
Source: PLoS One. 2025 Jan 8;20(1):e0317049. doi: 10.1371/journal.pone.0317049 (PMC11709243; doi:10.1371/journal.pone.0317049)
Supplement: S2 Table — A comparison of six treatments with three replicates each. In the treatment column % indicates the percentage of substrate moisture and L indicates number of larvae used per treatment. Survival % = percentage of survived larvae or pupae, FM = fresh matter, DM = dry matter, FCR = feed conversion ratio. (XLSX) [file pone.0317049.s002.xlsx]

## Sheet: Sheet1
S2 Table	Density optimization for selected moisture contents
	A comparison of six treatments with three replicates each.
	In the treatment column % indicates the percentage of substrate moisture and L indicates number of larvae used per treatment.
	Survival % = percentage of survived larvae or pupae, FM = Fresh matter, DM = Dry matter, FCR = Feed conversion ratio
	Treatment	Replicates	Survival (%)	Average individual larval weight	Total harvested biomass	Total harvested biomass	FCR
				(mg FM)	(g FM)	(g DM)
	70% 250L	1	100	154.67	39.33	13.65	2.54
	70% 250L	2	100	150	39.85	13.82	2.51
	70% 250L	3	93.64	171	38.61	13.4	2.59
	75% 250L	1	95.68	234	54.76	18.97	1.83
	75% 250L	2	88.93	243	52.81	18.29	1.89
	75% 250L	3	94.94	223	51.71	17.92	1.93
	70% 300L	1	94.67	107.2	28.22	8.38	3.54
	70% 300L	2	100	103.2	28.84	8.56	3.47
	70% 300L	3	99.33	105.6	29.25	8.68	3.42
	75% 300L	1	93.93	211	58	19.19	1.72
	75% 300L	2	96.53	208	58.77	19.45	1.7
	75% 300L	3	98.77	218	63.14	20.89	1.58
	70% 350L	1	100	103.2	34.25	9.81	2.92
	70% 350L	2	100	91.6	29.74	8.54	3.36
	70% 350L	3	100	97.2	32.89	9.43	3.04
	75% 350L	1	84.39	185	52.94	17.01	1.89
	75% 350L	2	78.47	167	44.16	14.2	2.26
	75% 350L	3	88.28	183	54.84	17.62	1.82
