# Supplementary material for: The hidden drivers: Unraveling the impact of density, moisture, and scale on Hermetia illucens rearing
Source: PLoS One. 2025 Jan 8;20(1):e0317049. doi: 10.1371/journal.pone.0317049 (PMC11709243; doi:10.1371/journal.pone.0317049)
Supplement: S3 Table — A comparison of five treatments with three replicates each. In the treatment column g indicates the amount of substrate on dry matter basis and L indicates number of larvae used per treatment. Survival % = percentage of survived larvae or pupae, FM = fresh matter, DM = dry matter, FCR = feed conversion ratio, ECI = efficiency of conversion of ingested feed, WRI = waste reduction index. (XLSX) [file pone.0317049.s003.xlsx]

## Sheet: Sheet1
S3 Table	Investigation of scale effects on growth performance and bioconversion
	A comparison of five treatments with three replicates each.
	In the treatment column g indicates the amount of substrate on dry matter basis and L indicates number of larvae used per treatment.
	Survival % = percentage of survived larvae or pupae, FM = Fresh matter, DM = Dry matter, FCR = Feed conversion ratio, ECI = Efficiency of conversion of ingested feed, WRI = Waste reduction index
	Treatment	Replicates	Survival	Average individual larval weight	Total harvested biomass	Normalized total harvested biomass	Total harvested biomass	Normalized total harvested biomass	FCR	ECI	Frass weight	Normalized frass weight	Substrate reduction	WRI	Normalized WRI
			(%)	(mg FM)	(g FM)	(g FM)	(g DM)	(g DM)			(g DM)	(g DM)	(%)	(g DM/d)	(g DM/d)
	10g25L	1	100	127.2	2.98	0.12	0.95	0.038	3.36	0.28	6.55	0.262	34.5	0.34	0.014
	10g25L	2	100	118.8	2.78	0.11	0.86	0.0344	3.6	0.28	6.95	0.278	30.55	0.31	0.012
	10g25L	3	100	122	2.86	0.11	0.89	0.0356	3.5	0.29	6.95	0.278	30.52	0.31	0.012
	50g125L	1	98.4	159.2	18.71	0.15	6.52	0.0522	2.67	0.39	33.2	0.2656	33.6	1.68	0.013
	50g125L	2	98.4	153.9	18.05	0.14	6.31	0.0505	2.77	0.37	33.05	0.2644	33.89	1.69	0.014
	50g125L	3	99.2	154.7	18.27	0.15	6.49	0.0519	2.74	0.4	33.91	0.27128	32.19	1.61	0.013
	100g250L	1	94.67	163.4	36.87	0.15	11.95	0.0478	2.71	0.47	74.71	0.29884	25.29	2.53	0.01
	100g250L	2	93.32	166.33	36.78	0.15	10.82	0.0433	2.73	0.55	79.63	0.31852	20.37	2.04	0.008
	100g250L	3	88.07	169.67	35.41	0.14	11.85	0.474	2.83	0.45	73.77	0.29508	26.23	2.62	0.01
	1000g2500L	1	99.2	150	351.66	0.14	97.91	0.0392	2.84	0.53	807.33	0.322932	19.27	19.27	0.008
	1000g2500L	2	99.06	150	351.14	0.14	109.77	0.0439	2.85	0.51	776.24	0.310496	22.38	22.38	0.009
	1000g2500L	3	97.99	155	359.38	0.14	114.96	0.046	2.78	0.56	788.42	0.315368	21.16	21.16	0.008
	2500g6500L	1	77.38	127	590.65	0.09	170.62	0.0262	4.23	0.94	2318.38	0.356674	7.26	18.16	0.003
	2500g6500L	2	73.67	147	655.77	0.1	157.13	0.0242	3.81	0.32	2014.44	0.309914	19.42	48.56	0.007
	2500g6500L	3	65.79	154	610.43	0.09	151.86	0.0234	4.1	0.28	1954.51	0.300694	21.82	54.55	0.008
